# Supplementary material for: Cohort profile: The UK COVID-19 Public Experiences (COPE) prospective longitudinal mixed-methods study of health and well-being during the SARSCoV2 coronavirus pandemic
Source: PLoS One. 2021 Oct 13;16(10):e0258484. doi: 10.1371/journal.pone.0258484 (PMC8513913; doi:10.1371/journal.pone.0258484)
Supplement: S2 File — (XLSX) [file pone.0258484.s002.xlsx]

## Sheet: Demographic data
Topic	Item	Response options	Baseline	Baseline variable name	3-months	3-month variable name	12-months	12-month variable name	Notes
Age	Age category	18 to 30, 31 to 40, 41 to 50, 51 to 60, 61 to 70, 71 to 80, 81+, rather not say	Y	Q1	N	N/A	N	N/A
	Date of birth	dd.mm.yyyy	N	N/A	Y	HWW linkage data set, Date_of_Birth	Y	HWW linkage data set, Date_of_Birth	Additional item for those consenting to data linkage only.
Gender	Which gender do you identify with?	Male, female, prefer to self-describe, rather not say	Y	Q3	N	N/A	N	N/A
	Is this the same gender you were assigned at birth?	No, yes, rather not say	Y	Q4	N	N/A	N	N/A
Caring responsibilities	Do you have children (younger than 18 years) in your household?	0=no, 1=yes, 2=rather not say	Y	Q7	N	N/A	N	N/A
	Are any of your children under 5 years of age?	0=no, 1=yes, 2=rather not say	Y	Q7_a	N	N/A	N	N/A
	Do any of your children have pre-existing health conditions?	0=no, 1=yes, 2=rather not say	Y	Q7_b	N	N/A	N	N/A
	Please tell us what these pre-existing conditions are.	Text	Y	Q7_b_i	N	N/A	N	N/A
	Do you have caring responsibilities for any adults who are over 70 years of age?	0=no, 1=yes, 2=rather not say	Y	Q8	N	N/A	N	N/A
	Do you have caring responsibilities for any adults who have pre-existing health	0=no, 1=yes, 2=rather not say	Y	Q9	N	N/A	N	N/A
Educational qualifications at baseline	What is your highest educational qualification? (Please tick one option)	0=usual high school qualifications at age 16, 1=usual high school qualifications at age 18, 2= A college or university diploma, 3=a higher degree or professional qualification, 4 = none of these qualifications, 5=other	Y	Q43	N	N/A	N	N/A
Nationality	Is the UK your country of birth?	0=yes, 1=no,2=rather not say	Y	Q45	N	N/A	N	N/A
	What is your country of birth?	Text	Y	Q45_a	N	N/A	N	N/A
Ethnic group	Please choose one option that best describes your ethnic group or background:	0=White (Welsh, English, Scotting, Irish, or British), 1=white other, 2=Black/African/Caribbean/Black British, 3=asian/asian british, 4=mixed/multiple ethnic groups, 5=other.	Y	Q46	N	N/A	N	N/A
Religion	Do you have a religion?	0=no religion, 1=Christian (all denominations), 2=Buddhist, 3=Hindu, 4=Jewish, 5=Muslim, 6=Sikh, 7=Rather not say, 8=other.	Y	Q45	N	N/A	N	N/A
	If other, please specify.	Text	Y	Q47_a	N	N/A	N	N/A
Marital status	What is your current marital status?	0=single, 1=married or in a civil partenship, 2= living with partner, 3=widowed, divorced, or separated, 4=other, 5=rather not say	Y	Q42	N	N/A	N	N/A
Sexual orientation	Which of these options best describe how you think of yourself?	0=heterosexual/straight, 1=gay/lesbian, 2=bisexual, 3=other, 4=rather not say	Y	Q48	N	N/A	N	N/A
UK nation	In which country do you currently live?	1=Wales, 2=England, 3=Scotland, 4=Northern Ireland, 5=other	N	N/A	Y	Q1_33	N	N/A	Applicable mainly for people coming through the social media route, all HWW participants resident and/or receiving healthcare in Wales.

## Sheet: COVID exposure
Topic	Item	Response options	Baseline	Baseline variable name	3-months	3 month variable name	12-months	12 month variable name	Notes	Citation 1	Citation 2	Citation 3
COVID-19 exposure	Do you think you have already had, or currently have COVID-19?	Baseline: 0=no, 1=yes, 2=maybe, 3=rather not say, 3-months and 12-months: 0=no, 1=yes - I currently have COVID-19, 2=Yes = I have had COVID-19 in the past, 3=I might have had COVID-19, 4=rather not say	Y	Q13	Y	Q1_4	Y	W3_Q1_3
	Have you had some of the symptoms of COVID-19 (e.g. fever, cough, difficulty brething)?	0=no, 1=yes, 2=rather not say	Y	Q13_a	N	N/A	N	N/A
	Have you been diagnosed with COVID-19 by a health professional?	0=no, 1=yes, 2=rather not say	Y	Q13_a_i	Y	Q1_5	N	N/A
	Have you had a laboratory test to see if you have COVID-19?	0=yes the test was positive, 1=yes the test was negative, 2=no, 3=don't know, 4=rather not say.	Y	Q13_a_i_a	N	N/A	N	N/A	Questionn asked at follow-up, but with different response categories (see below)
	Have you had a laboratory test to see if you have COVID-19?	0=no, 1=yes, 2=don't know	N	N/A	Y	Q1_6	Y	W3_Q1_4
	Was your test result positive or negative for coronavirus COVID-19?	0=negative, 1=positive, 2=don't know, 3=Other, e.g. different results from different tests.	N	N/A	Y	Q1_7	Y	W3_Q1_6
	Did you require hospital treatment for COVID-19?	0=no, 1=yes	N	N/A	Y	Q1_9	Y	W3_Q1_7
Reasons for not getting a test for suspected COVID-19	Had on-the-spot lateral flow test - reason did not have a laboratory test	0=no, 1=yes	N	N/A	N	N/A	Y	W3_Q1_5_1
	I was unable to get an appointment -reason did not have a laboratory test	0=no, 1=yes	N	N/A	N	N/A	Y	W3_Q1_5_2
	I was unable to get to a testing site -reason did not have a laboratory test	0=no, 1=yes	N	N/A	N	N/A	Y	W3_Q1_5_3
	Anxious about doing throat/nose swab myself-reason did not have a laboratory tes	0=no, 1=yes	N	N/A	N	N/A	Y	W3_Q1_5_4
	Anxious about someone doing throat/nose swab -reason did not have a laboratory t	0=no, 1=yes	N	N/A	N	N/A	Y	W3_Q1_5_5
	Worried about having to self-isolate -reason did not have a laboratory test	0=no, 1=yes	N	N/A	N	N/A	Y	W3_Q1_5_6
	Other -reason did not have a laboratory test	0=no, 1=yes	N	N/A	N	N/A	Y	W3_Q1_5_7
	What was the reason that you did not have a laboratory test for COVID-19? Please	Text	N	N/A	N	N/A	Y	W3_Q1_5_7_TEXT	Only applicable to those ticking yes to W3_Q1_5_7 (other)
Symptoms and severity	Did you have any of the following symptoms of COVID-19? If so, how severe were your symptoms?
	A new continuous cough (coughing a lot for more than an hour, or 3 or more coughing episodes in 24 hours. If you usually have a cough, it may be worse than usual)	0=no, 1=mild, 2=moderate, 3=severe	N	N/A	Y	Q1_10_1	Y	W3_Q1_8_1
	Fever/high temperature	0=no, 1=mild, 2=moderate, 3=severe	N	N/A	Y	Q1_10_2	Y	W3_Q1_8_2
	Loss of sense of taste or smell	0=no, 1=mild, 2=moderate, 3=severe	N	N/A	Y	Q1_10_3	Y	W3_Q1_8_3
	Shortness of breath/difficulty breathing	0=no, 1=mild, 2=moderate, 3=severe	N	N/A	Y	Q1_10_4	Y	W3_Q1_8_4
	Chest discomfort/pain	0=no, 1=mild, 2=moderate, 3=severe	N	N/A	Y	Q1_10_5	Y	W3_Q1_8_5
	Fatigue/extreme tiredness	0=no, 1=mild, 2=moderate, 3=severe	N	N/A	Y	Q1_10_6	Y	W3_Q1_8_6
	Nausea/vomiting	0=no, 1=mild, 2=moderate, 3=severe	N	N/A	Y	Q1_10_7	Y	W3_Q1_8_7
	Diarrhoea	0=no, 1=mild, 2=moderate, 3=severe	N	N/A	Y	Q1_10_8	Y	W3_Q1_8_8
	Headache	0=no, 1=mild, 2=moderate, 3=severe	N	N/A	Y	Q1_10_9	Y	W3_Q1_8_9
	Intolerance of exercise/physical activity	0=no, 1=mild, 2=moderate, 3=severe	N	N/A	Y	Q1_10_10	Y	W3_Q1_8_10
Long-COVID	How long did it take you to fully recover from the symptoms of COVID-19? Please select one option.	0=less than a week, 1=one to two weeks, 2=two to four weeks, 3=four to eight weeks, 4=longer than 8 weeks, 5=I have not yet fully recovered.	N	N/A	N	N/A	Y	W3_Q1_9
	Approximately how many weeks ago did you first experience symptoms of COVID-19?	Number of weeks since symptoms first occurred	N	N/A	N	N/A	Y	W3_Q1_10_4	Only asked if answering not yet fully recovered to W3_Q1_9.
	Which symptoms of COVID-19 do you still have? Please tick all that apply:								Only asked if answering not yet fully recovered to W3_Q1_9.
	Cough	0=no, 1=yes	N	N/A	N	N/A	Y	W3_Q1_11_1
	Fever	0=no, 1=yes	N	N/A	N	N/A	Y	W3_Q1_11_2
	Loss of sense of taste or smell	0=no, 1=yes	N	N/A	N	N/A	Y	W3_Q1_11_3
	Shortness of breath/difficulty breathing	0=no, 1=yes	N	N/A	N	N/A	Y	W3_Q1_11_4
	Chest pain or discomfort	0=no, 1=yes	N	N/A	N	N/A	Y	W3_Q1_11_5
	Fatigue/extreme tiredness	0=no, 1=yes	N	N/A	N	N/A	Y	W3_Q1_11_6
	Nausea/vomiting	0=no, 1=yes	N	N/A	N	N/A	Y	W3_Q1_11_7
	Diarrhoea	0=no, 1=yes	N	N/A	N	N/A	Y	W3_Q1_11_8
	Headache	0=no, 1=yes	N	N/A	N	N/A	Y	W3_Q1_11_9
	Intolerence of exercise/physical activity	0=no, 1=yes	N	N/A	N	N/A	Y	W3_Q1_11_10
	Other	0=no, 1=yes	N	N/A	N	N/A	Y	W3_Q1_11_11
Close contact with COVID-19	Have any of your family, close friends, colleagues, or other people with whom yo	0=no, 1=yes, 2=don't know, 3=rather not say	Y	Q14	N	N/A	N	N/A
	Has anyone in your local area (within about 30 miles of your home or place of work/study) been diagnosed with COVID-19?	0=no, 1=yes, 2=don't know, 3=rather not say	Y	Q15	N	N/A	N	N/A
	Has anyone in your household apart from yourself been diagnosed with COVID-19 by a health professional?
	Yes, an adult or adults aged 18 or over.	1=option ticked, 0=option not ticked	N	N/A	Y	Q1_11_1	Y	W3_Q1_12_1
	Yes, a child or children under 18 years of age.	1=option ticked, 0=option not ticked	N	N/A	Y	Q1_11_2	Y	W3_Q1_12_2
	None of these.	1=option ticked, 0=option not ticked	N	N/A	Y	Q1_11_3	Y	W3_Q1_12_3
	Don't know	1=option ticked, 0=option not ticked	N	N/A	Y	Q1_11_4	Y	W3_Q1_12_4
	Rather not say	1=option ticked, 0=option not ticked	N	N/A	Y	Q1_11_5	Y	W3_Q1_12_5
	Not applicable (e.g. live alone)	1=option ticked, 0=option not ticked	N	N/A	Y	Q1_11_6	Y	W3_Q1_12_6
Self-isolation	Had to self-isolated due to symptoms/positive test	0=no, 1=yes	N	N/A	N	N/A	Y	W3_Q1_13_1
	Had to self-isolated due to close contact with someone with symptoms/positive te	0=no, 1=yes	N	N/A	N	N/A	y	W3_Q1_13_2
	Child I live with had to self-isolated due close contact with someone with sympt	0=no, 1=yes	N	N/A	N	N/A	y	W3_Q1_13_3
	Participant did not have to self-isolate	0=no, 1=yes	N	N/A	N	N/A	y	W3_Q1_13_4
	Participant would rather not say if they need to self-isolate	0=no, 1=yes	N	N/A	N	N/A	y	W3_Q1_13_5
	How difficult was it to self-isolate for the required period?	0=extremely easy, 1=somewhat easy, 2=neither easy nor difficult, 3=somewhat difficult, 4=extremely difficult	N	N/A	N	N/A	y	W3_Q1_14
	Is there anything else you would like to tell us about having COVID-19 or needing to self-isolate?	Text	N	N/A	N	N/A	y	W3_Q1_15

## Sheet: Health and well-being
Topic	Item	Response options	Baseline	Baseline variable name	3-months	3 month variable name	12-months	12 month variable name	Citation 1	Citation 2	Citation 3	Notes
Pre-existing conditions	Derived updated variable: Do you have any pre-existing medical conditions? Pleas	0 = has pre-existing condition, 1= has no pre-existing conditions	Y	Q5_nopremedcond2	N	N/A	N	N/A
	Do you have any pre-existing medical conditions? Please tick all that apply. - Cardiovascular	0 = no, 1=yes	Y	Q5_1cardio	N	N/A	N	N/A
	Do you have any pre-existing medical conditions? Please tick all that apply. - Respiratory	0 = no, 1=yes	Y	Q5_2resp	N	N/A	N	N/A
	Do you have any pre-existing medical conditions? Please tick all that apply. - Diabetes	0 = no, 1=yes	Y	Q5_3diab	N	N/A	N	N/A
	Do you have any pre-existing medical conditions? Please tick all that apply. - Cancer	0 = no, 1=yes	Y	Q5_4canc	N	N/A	N	N/A
	Do you have any pre-existing medical conditions? Please tick all that apply. - Other	0 = no, 1=yes	Y	Q5_5other	N	N/A	N	N/A
Type of condition (other) codes	Long=term conditon (LTC) other - mental health (inc. depression, anxiety, PTSD, OCD, substance misuse	0 = no, 1=yes	Y	Q5_MH	N	N/A	N	N/A
	LTC other - Inflammatory conditions (inc. arthritis, IBD, MS, vasculitis)	0 = no, 1=yes	Y	Q5_Inflam	N	N/A	N	N/A
	LTC other - Thyroid disease (hypo and hyper thyroidism)	0 = no, 1=yes	Y	Q5_Tyroid	N	N/A	N	N/A
	LTC other - CFS, ME, or fibromyalgia	0 = no, 1=yes	Y	Q5_CFSfibro	N	N/A	N	N/A
	LTC other - Hypertension	0 = no, 1=yes	Y	Q5_hypertension	N	N/A	N	N/A
	LTC other - Neurological condition (inc. migraine, epilepsy, Parkinson's, spinal	0 = no, 1=yes	Y	Q5_neuro	N	N/A	N	N/A
	LTC other - Chronic kidney disease	0 = no, 1=yes	Y	Q5_CKD	N	N/A	N	N/A
	LTC other - Musculoskeletal condition (osteoarthritis, any other non-inflammator	0 = no, 1=yes	Y	Q6_MSK	N	N/A	N	N/A
	If you selected Other, please specify:	Text	Y	Q5_a	N	N/A	N	N/A
	Have you been vaccinated against seasonal flu during the last 12 months?	0=No, 1=yes, 2=don't know	Y	Q6	N	N/A	N	N/A
General health	In general, would you say your health is	0=Excellent, 1=very good, 2=good, 3=fair, 4=poor	Y	Q36	Y	Q1_40	Y	W3_Q1_35
Mental health (SF-12v1 items)	These questions are about how you have been feeling during the past 4 weeks. For each question, please give one answer that comes closest to the way you have been feeling. How much of the time during the past 4 weeks:
	Have you felt calm and peaceful?	1=all of the time, 2=most of the time, 3=a good bit of the time, 4=some of the time,5=a little of the time, 6=none of the time	Y	Q37_1_a	Y	Q1_41_1	Y	W3_Q1_36_1	Sarah C. Gill, Peter Butterworth, Bryan Rodgers, Andrew Mackinnon (2007). Validity of the mental health component scale of the 12-item Short-Form Health Survey (MCS-12) as measure of common mental disorders in the general population, Psychiatry Research, Volume 152, Issue 1, Pages 63-71, ISSN 0165-1781, https://doi.org/10.1016/j.psychres.2006.11.005.	Ware JE Jr, Sherbourne CD. The MOS 36-item short-form health survey (SF-36). I. Conceptual framework and item selection. Med Care. 1992 Jun;30(6):473-83. PMID: 1593914.	Ware Jr, John E., Mark Kosinski, and Susan D. Keller. A 12-Item Short-Form Health Survey: construction of scales and preliminary tests of reliability and validity. Medical care 34.3 (1996): 220-233.	From SF-12v1. Downhearted & Blue needs reversing, items can then be summed to provide a psychological well-being score with higher scores indicating better well-being. These three items are included in the SF-12v1 questionnaire (Ware et al, 1996), forming part of the Mental Component Summary score. The summed score of the mental health items (1 and 3) have been found to be a useful screening tool…
	Did you have a lot of energy?	1=all of the time, 2=most of the time, 3=a good bit of the time, 4=some of the time,5=a little of the time, 6=none of the time	Y	Q37_2_a	Y	Q1_41_2	Y	W3_Q1_36_2
	Have you felt downhearted and blue?	1=all of the time, 2=most of the time, 3=a good bit of the time, 4=some of the time,5=a little of the time, 6=none of the time	Y	Q37_3_a	Y	Q1_41_3	Y	W3_Q1_36_3
Anxiety and depression (PHQ-4)	Over the last 2 weeks, how often have you been bothered by the following problems: Feeling nervous, anxious, or on edge	0 ("not at all"), 1 ("several days"), 2 ("more than half the days"), or 3 ("nearly every day”)	N	N/A	Y	Q1_42_1	Y	W3_Q1_37_1	Kroenke, K., Spitzer, R.L., Williams, J.B., 2003. The Patient Health Questionnaire-2: validity of a two-item depression screener. Med. Care 41, 1284–1292.	Kroenke, K., Spitzer, R., Williams, J.W., Löwe, B., 2009. An Ultra-Brief ScreeningScale for Anxiety and Depression: the PHQ-4. Psychosomatics 50, 613–621.	Lowe B, Wahl I, Rose M, et al. A 4-item measure of depression and anxiety: validation and standardization of the Patient Health Questionnaire-4 (PHQ-4) in the general population. J Affect Disord 2010; 122(1-2): 86–95.
	Not being able to stop or control worrying	0 ("not at all"), 1 ("several days"), 2 ("more than half the days"), or 3 ("nearly every day”)	N	N/A	Y	Q1_42_2	Y	W3_Q1_37_2
	Little interest or pleasure in doing things	0 ("not at all"), 1 ("several days"), 2 ("more than half the days"), or 3 ("nearly every day”)	N	N/A	Y	Q1_42_3	Y	W3_Q1_37_3
	Feeling down, depressed, or hopeless	0 ("not at all"), 1 ("several days"), 2 ("more than half the days"), or 3 ("nearly every day”)	N	N/A	Y	Q1_42_4	Y	W3_Q1_37_4
Derived scores for mental health variables	Sum score to SF36 Mental health items: feeling calm and feeling blue		Y	SF36_calmbluebase	Y	SF36_calmblue3m	Y	W3_SF36_calmblue12m_D
	Sum score SF36		Y	SF36sumbaseline	Y	SF36sum3m	Y	W3_SF36sum12m_D
	PHQ-4 summed score		N	N/A	Y	PHQ_4sum	Y	W3_PHQ_4_sum_D
Shielding status	Have you received a letter from the government or NHS to tell you that you are in a ‘shielded’ group?	0=no, 1=yes, 2=don't know	N	N/A	Y	Q1_36	N	N/A
	During the most recent lockdown (since December 2020), have you been told by a health professional that you need to 'shield' or that you are in a 'shielded group'?	0=no, 1=yes, 2=don't know, 3=prefer not to say	N	N/A	N	N/A	Y	W3_Q1_38
Pregancy	Are you currently pregnant?	0=no, 1=yes, 2=not applicable	N	N/A	Y	Q1_37	Y	W3_Q1_39
	How many weeks pregnant are you? Please type a number or write ‘don’t know’ if you’re unsure.	Number of weeks	N	N/A	Y	Q1_38	Y	W3_Q1_40
	Have you given birth in the last 6 months?	0=no, 1=yes, 2=not applicable	N	N/A	Y	Q1_39	Y	W3_Q1_41
	Is there anything that you would like to tell us about being pregnant or having a baby during the pandemic? Please write any comments below.	Text	N	N/A	N	N/A	Y	W3_Q1_42

## Sheet: Perceived risk
Topic	Item	Response options	Baseline	Baseline variable name	3-months	3-month variable name	12-months	12-month variable name	Measure & citation (if applicable)	Notes
Perceived severity of COVID-19	How severe do you think the Coronavirus COVID-19 infection will be in the UK general population?	0=very mild, 1=mild, 2=moderately severe, 3=very severe, 4=extremely severe	Y	Q17	N	N/A	N	N/A	Adapted from Bults, M., Beaujean, D.J., de Zwart, O. et al. Perceived risk, anxiety, and behavioural responses of the general public during the early phase of the Influenza A (H1N1) pandemic in the Netherlands: results of three consecutive online surveys. BMC Public Health 11, 2 (2011). https://doi.org/10.1186/1471-2458-11-2
Percieved susceptibility to COVID-19, and other viral infections	How likely do you think it is that you will get these conditions in the next 12 months? Seasonal influenza (flu)	0=very unlikely, 1=fairly unlikely, 2=failry likely, 3=very likely	Y	Q18_1_a	N	N/A	N	N/A	Adapted from Bults, M., Beaujean, D.J., de Zwart, O. et al. Perceived risk, anxiety, and behavioural responses of the general public during the early phase of the Influenza A (H1N1) pandemic in the Netherlands: results of three consecutive online surveys. BMC Public Health 11, 2 (2011). https://doi.org/10.1186/1471-2458-11-2
	How likely do you think it is that you will get these conditions in the next 12 months? Swine flu (H1N1)	0=very unlikely, 1=fairly unlikely, 2=failry likely, 3=very likely	Y	Q18_2_a	N	N/A	N	N/A
	How likely do you think it is that you will get these conditions in the next 12 months? Common cold	0=very unlikely, 1=fairly unlikely, 2=failry likely, 3=very likely	Y	Q18_3_a	N	N/A	N	N/A
	How likely do you think it is that you will get these conditions in the next 12 months? Coronavirus COVID-19	0=very unlikely, 1=fairly unlikely, 2=failry likely, 3=very likely	Y	Q18_4_a	Y	Q1_12	Y	W3_Q1_16
	How likely do you think it is that you will get these conditions in the next 12 months? Measles	0=very unlikely, 1=fairly unlikely, 2=failry likely, 3=very likely	Y	Q18_5_a	N	N/A	N	N/A
	How likely do you think it is that you will get these conditions in the next 12 months? A stomach bug (i.e. sickness and diarrhoea)	0=very unlikely, 1=fairly unlikely, 2=failry likely, 3=very likely	Y	Q18_6_a	N	N/A	N	N/A
Percieved hafmfulness of COVID-19 to self, and other viral infections	Please indicate how harmful you think it would be to your health if you were to get the following conditions in the next 12 months.: Seasonal influenza (flu)	0=not harmful at all, 1=slightly harmful, 2=somewhat harmful, 3=very harmful	Y	Q19_1_a	N	N/A	N	N/A	Adapted from Bults, M., Beaujean, D.J., de Zwart, O. et al. Perceived risk, anxiety, and behavioural responses of the general public during the early phase of the Influenza A (H1N1) pandemic in the Netherlands: results of three consecutive online surveys. BMC Public Health 11, 2 (2011). https://doi.org/10.1186/1471-2458-11-2
	Please indicate how harmful you think it would be to your health if you were to get the following conditions in the next 12 months.: Swine flu (H1N1)	0=not harmful at all, 1=slightly harmful, 2=somewhat harmful, 3=very harmful	Y	Q19_2_a	N	N/A	N	N/A
	Please indicate how harmful you think it would be to your health if you were to get the following conditions in the next 12 months.: Common cold	0=not harmful at all, 1=slightly harmful, 2=somewhat harmful, 3=very harmful	Y	Q19_3_a	N	N/A	N	N/A
	Please indicate how harmful you think it would be to your health if you were to get the following conditions in the next 12 months.: Coronavirus COVID-19	0=not harmful at all, 1=slightly harmful, 2=somewhat harmful, 3=very harmful	Y	Q19_4_a	Y	Q1_13	Y	W3_Q1_17
	Please indicate how harmful you think it would be to your health if you were to get the following conditions in the next 12 months: Measles	0=not harmful at all, 1=slightly harmful, 2=somewhat harmful, 3=very harmful	Y	Q19_5_a	N	N/A	N	N/A
	Please indicate how harmful you think it would be to your health if you were to get the following conditions in the next 12 months: A stomach bug (i.e. sickness and diarrhoea)	0=not harmful at all, 1=slightly harmful, 2=somewhat harmful, 3=very harmful	Y	Q19_6_a	N	N/A	N	N/A
Fear/anxiety about COVID	Are you scared of Coronavirus COVID-19?	0=not at all, 1=a bit, 2=fairly, 3=very	Y	Q20_1_a	Y	Q1_15	Y	W3_Q1_19
	Are you worried about Coronavirus COVID-19?	0=not at all, 1=a bit, 2=fairly, 3=very	Y	Q20_2_a	Y	Q1_16	Y	W3_Q1_20
Attention to COVID-19	How often do you think about coronavirus COVID19?	0=never, 1=occasionally, 2=often, 3=very often, 4=all the time	Y	Q21	Y	Q1_17	Y	W3_Q1_21
Concerns about COVID-19	If you are worried about coronavirus COVID19, please tell us what your main conc	Text	Y	Q22	Y	Q1_18	Y	W3_Q1_22
Perceived effectiveness (baseline)	Avoiding crowded places	0=not at all effective, 1=a little effective, 2=fairly effective, 3=very effective	Y	Q24_1_a	N	N/A	N	N/A
	Washing hands thoroughly	0=not at all effective, 1=a little effective, 2=fairly effective, 3=very effective	Y	Q24_2_a	N	N/A	N	N/A
	Avoiding touching your face with unwashed hands	0=not at all effective, 1=a little effective, 2=fairly effective, 3=very effective	Y	Q24_3_a	N	N/A	N	N/A
	Using hand sanitiser/alcohol gel	0=not at all effective, 1=a little effective, 2=fairly effective, 3=very effective	Y	Q24_4_a	N	N/A	N	N/A
	Wearing face masks/surgical masks	0=not at all effective, 1=a little effective, 2=fairly effective, 3=very effective	Y	Q24_5_a	N	N/A	N	N/A
	Avoiding regions/persons with Coronavirus COVID-19	0=not at all effective, 1=a little effective, 2=fairly effective, 3=very effective	Y	Q24_6_a	N	N/A	N	N/A
	Stopping people travelling to and from Coronavirus COVID-19 affected areas	0=not at all effective, 1=a little effective, 2=fairly effective, 3=very effective	Y	Q24_7_a	N	N/A	N	N/A
	Avoiding shaking hands and close physical contact with others, even if they appe	0=not at all effective, 1=a little effective, 2=fairly effective, 3=very effective	Y	Q24_8_a	N	N/A	N	N/A
	Staying home from school or work	0=not at all effective, 1=a little effective, 2=fairly effective, 3=very effective	Y	Q24_9_a	N	N/A	N	N/A
	Seeking advice from NHS 111	0=not at all effective, 1=a little effective, 2=fairly effective, 3=very effective	Y	Q24_10_a	N	N/A	N	N/A
	Is there anything else that you think could do to avoid getting Coronavirus COVID-19	Text	Y	Q25	N	N/A	N	N/A
Perceived control/self-efficacy (baseline)	Avoiding crowded places - How able would you be to do this?	0=definitely not, 1=maybe, 2=definitely yes	Y	Q26_1_a	N	N/A	N	N/A
	Washing hands thoroughly - How able would you be to do this?	0=definitely not, 1=maybe, 2=definitely yes	Y	Q26_2_a	N	N/A	N	N/A
	Avoiding touching your face with unwashed hands - How able would you be to do this?	0=definitely not, 1=maybe, 2=definitely yes	Y	Q26_3_a	N	N/A	N	N/A
	Using hand sanitiser/alcohol gel - How able would you be to do this?	0=definitely not, 1=maybe, 2=definitely yes	Y	Q26_4_a	N	N/A	N	N/A
	Wearing face masks/surgical masks - How able would you be to do this?	0=definitely not, 1=maybe, 2=definitely yes	Y	Q26_5_a	N	N/A	N	N/A
	Avoiding regions/persons with Coronavirus COVID-19 - How able would you be to do this?	0=definitely not, 1=maybe, 2=definitely yes	Y	Q26_6_a	N	N/A	N	N/A
	Avoiding shaking hands and close physical contact with others, even if they appear well. How able would you be to do this?	0=definitely not, 1=maybe, 2=definitely yes	Y	Q26_7_a	N	N/A	N	N/A
	Staying home from school or work - How able would you be to do this?	0=definitely not, 1=maybe, 2=definitely yes	Y	Q26_8_a	N	N/A	N	N/A
	Seeking advice from NHS 111 if you get symptoms of COVID-19 - How able would you be to do this?	0=definitely not, 1=maybe, 2=definitely yes	Y	Q26_9_a	N	N/A	N	N/A
	If you are unable to do any of the things listed in this question please tell us why?	Text	Y	Q26_a	N	N/A	N	N/A
	Is there anything that would help you follow advice from government or health authorities?	Text	Y	Q27	N	N/A	N	N/A
Self-efficacy (follow-up)	How much control do you feel you have over the following: - Protecting yourself and members of your household from getting coronavirus (COVID-19)	1=no control, 2=a little control, 3=some control, 4=a lot of control, 5=complete control	N	N/A	Y	Q1_14_1	Y	W3_Q1_18_1
	How much control do you feel you have over the following: - Helping to prevent the spread of coronavirus (COVID-19) in your community	1=no control, 2=a little control, 3=some control, 4=a lot of control, 5=complete control	N	N/A	Y	Q1_14_2	Y	W3_Q1_18_2
Fatalism/pessimism/optimism	There is nothing we can do about it	0=strongly disagree, 1=disagree, 2=neither agree nore disagree, 3=agree, 4=strongly agree	Y	Q33_1_a	N	N/A	N	N/A	Adapted from Bults, M., Beaujean, D.J., de Zwart, O. et al. Perceived risk, anxiety, and behavioural responses of the general public during the early phase of the Influenza A (H1N1) pandemic in the Netherlands: results of three consecutive online surveys. BMC Public Health 11, 2 (2011). https://doi.org/10.1186/1471-2458-11-2, 'Maladaptive responses' items.
	The threat is exaggerated by media and government	0=strongly disagree, 1=disagree, 2=neither agree nore disagree, 3=agree, 4=strongly agree	Y	Q33_2_a	N	N/A	N	N/A	Knowledge data was difficult to score and interpret as the information on COVID-19 changed rapidly while the baseline survey was open and new information came to light. The situation has continued to change over the course of the pandemic, making it difficult to assess whether responses were 'correct' or 'incorrect' at any given point in time and as such these questions were not repreated in foll…
	The government is not responding quickly enough	0=strongly disagree, 1=disagree, 2=neither agree nore disagree, 3=agree, 4=strongly agree	Y	Q33_3_a	N	N/A	N	N/A
	It will not be as bad as predicted	0=strongly disagree, 1=disagree, 2=neither agree nore disagree, 3=agree, 4=strongly agree	Y	Q33_4_a	N	N/A	N	N/A
	The NHS is well prepared to deal with COVID-19	0=strongly disagree, 1=disagree, 2=neither agree nore disagree, 3=agree, 4=strongly agree	Y	Q33_5_a	N	N/A	N	N/A
	The government is doing enough to prevent the spread of COVID-19	0=strongly disagree, 1=disagree, 2=neither agree nore disagree, 3=agree, 4=strongly agree	Y	Q33_6_a	N	N/A	N	N/A
	We will all be completely powerless	0=strongly disagree, 1=disagree, 2=neither agree nore disagree, 3=agree, 4=strongly agree	Y	Q33_7_a	N	N/A	N	N/A
	We just have to accept it	0=strongly disagree, 1=disagree, 2=neither agree nore disagree, 3=agree, 4=strongly agree	Y	Q33_8_a	N	N/A	N	N/A

## Sheet: Infection behaviour
Topic	Item	Response options	Baseline	Baseline variable name	3-months	3-month variable name	12-months	12-month variable name	Notes
Open text questions on infection-transmission prevention behaviour	Do you think that the COVID-19 pandemic has had any impact on your day-to-day life	Text	Y	Q10	N	N/A	N	N/A
	Have you done anything so far in response to COVID-19 to try to avoid getting the infection? If so, what have you done?	Text	Y	Q11	N	N/A	N	N/A
	Have you done anything so far to prepare for COVID-19 prevention measures that might come in, such as closing schools or limiting travel? If so, please tell us how you have prepared.	Text	Y	Q12	N	N/A	N	N/A
Infection transmission prevention behaviours - baseline measure	Avoiding crowded places	0=less often, 1=about the same, 2=more often, 3=not applicable	Y	Q23_1_a	N	N/A	N	N/A	Items based on emerging UK and Welsh policy in the early stages of the pandemic: https://research.senedd.wales/research-articles/coronavirus-timeline-the-response-in-wales/
	Washing hands thoroughly	0=less often, 1=about the same, 2=more often, 3=not applicable	Y	Q23_2_a	N	N/A	N	N/A	These items provided a general early indication of whether or not people were starting to change their behaviour. However, policy changed rapidly while the survey was open rendering some items redundant.
	Avoiding touching your face with unwashed hands	0=less often, 1=about the same, 2=more often, 3=not applicable	Y	Q23_3_a	N	N/A	N	N/A
	Using hand sanitiser/alcohol gel	0=less often, 1=about the same, 2=more often, 3=not applicable	Y	Q23_4_a	N	N/A	N	N/A
	Wearing face masks/surgical masks	0=less often, 1=about the same, 2=more often, 3=not applicable	Y	Q23_5_a	N	N/A	N	N/A
	Avoiding regions with coronavirus COVID-19	0=less often, 1=about the same, 2=more often, 3=not applicable	Y	Q23_6_a	N	N/A	N	N/A
	Avoiding people who have coronavirus COVID-19	0=less often, 1=about the same, 2=more often, 3=not applicable	Y	Q23_7_a	N	N/A	N	N/A
	Avoiding shaking hands and close physical contact with others, even if they appe	0=less often, 1=about the same, 2=more often, 3=not applicable	Y	Q23_8_a	N	N/A	N	N/A
	Staying home from school or work	0=less often, 1=about the same, 2=more often, 3=not applicable	Y	Q23_9_a	N	N/A	N	N/A
	Seeking advice from NHS 111	0=less often, 1=about the same, 2=more often, 3=not applicable	Y	Q23_10_a	N	N/A	N	N/A
Perceived effectiveness (baseline)	Avoiding crowded places	0=not at all effective, 1=a little effective, 2=fairly effective, 3=very effective	Y	Q24_1_a	N	N/A	N	N/A
	Washing hands thoroughly	0=not at all effective, 1=a little effective, 2=fairly effective, 3=very effective	Y	Q24_2_a	N	N/A	N	N/A
	Avoiding touching your face with unwashed hands	0=not at all effective, 1=a little effective, 2=fairly effective, 3=very effective	Y	Q24_3_a	N	N/A	N	N/A
	Using hand sanitiser/alcohol gel	0=not at all effective, 1=a little effective, 2=fairly effective, 3=very effective	Y	Q24_4_a	N	N/A	N	N/A
	Wearing face masks/surgical masks	0=not at all effective, 1=a little effective, 2=fairly effective, 3=very effective	Y	Q24_5_a	N	N/A	N	N/A
	Avoiding regions/persons with Coronavirus COVID-19	0=not at all effective, 1=a little effective, 2=fairly effective, 3=very effective	Y	Q24_6_a	N	N/A	N	N/A
	Stopping people travelling to and from Coronavirus COVID-19 affected areas	0=not at all effective, 1=a little effective, 2=fairly effective, 3=very effective	Y	Q24_7_a	N	N/A	N	N/A
	Avoiding shaking hands and close physical contact with others, even if they appe	0=not at all effective, 1=a little effective, 2=fairly effective, 3=very effective	Y	Q24_8_a	N	N/A	N	N/A
	Staying home from school or work	0=not at all effective, 1=a little effective, 2=fairly effective, 3=very effective	Y	Q24_9_a	N	N/A	N	N/A
	Seeking advice from NHS 111	0=not at all effective, 1=a little effective, 2=fairly effective, 3=very effective	Y	Q24_10_a	N	N/A	N	N/A
	Is there anything else that you think could do to avoid getting Coronavirus COVI	Text	Y	Q25	N	N/A	N	N/A
Perceived control/self-efficacy (baseline)	Avoiding crowded places - How able would you be to do this?	0=definitely not, 1=maybe, 2=definitely yes	Y	Q26_1_a	N	N/A	N	N/A
	Washing hands thoroughly - How able would you be to do this?	0=definitely not, 1=maybe, 2=definitely yes	Y	Q26_2_a	N	N/A	N	N/A
	Avoiding touching your face with unwashed hands - How able would you be to do th	0=definitely not, 1=maybe, 2=definitely yes	Y	Q26_3_a	N	N/A	N	N/A
	Using hand sanitiser/alcohol gel - How able would you be to do this?	0=definitely not, 1=maybe, 2=definitely yes	Y	Q26_4_a	N	N/A	N	N/A
	Wearing face masks/surgical masks - How able would you be to do this?	0=definitely not, 1=maybe, 2=definitely yes	Y	Q26_5_a	N	N/A	N	N/A
	Avoiding regions/persons with Coronavirus COVID-19 - How able would you be to do	0=definitely not, 1=maybe, 2=definitely yes	Y	Q26_6_a	N	N/A	N	N/A
	Avoiding shaking hands and close physical contact with others, even if they appe	0=definitely not, 1=maybe, 2=definitely yes	Y	Q26_7_a	N	N/A	N	N/A
	Staying home from school or work - How able would you be to do this?	0=definitely not, 1=maybe, 2=definitely yes	Y	Q26_8_a	N	N/A	N	N/A
	Seeking advice from NHS 111 if you get symptoms of COVID-19 - How able would you	0=definitely not, 1=maybe, 2=definitely yes	Y	Q26_9_a	N	N/A	N	N/A
	If you are uable to do any of the things listed in this question please tell us why?	Text	Y	Q26_a	N	N/A	N	N/A
	Is there anything that would help you follow advice from government or health authorities?	Text	Y	Q27	N	N/A	N	N/A
Infection transmission prevention behaviour at follow-up	These are some things that people might do to reduce their risks of coronavirus infection, or of passing coronavirus on to others.Please tell us how often you have been doing these things over the last two weeks.								At follow-up, items and response categories were revised to 1) enable quantification of self-reported behaviour, 2) to ensure that questions would still make sense and yield useful data if policy changed while the survey was open, and 3) make it more likely that questions and response options would still be relevant for longer-term follow-up to enable longitudinal analysis of behaviour change.
	Staying at home and only going out when essential	1=never, 2=rarely, 3=sometimes, 4=often, 5=all the time	N	N/A	Y	Q1_20_1_stayinghome	Y	W3_Q1_24_1	Items included were adapted for the UK context following discussions with colleagues in Hungary during the early stages of the pandemic to allow greater potential for cross-national comparisons (see Urbán, R., Paksi, B., Miklósi, Á., Saunders, J. B., & Demetrovics, Z. (2021). Non-adherence to preventive behaviours during the COVID-19 epidemic: findings from a community study. BMC public health, 2…
	Working from home as much as possible	1=never, 2=rarely, 3=sometimes, 4=often, 5=all the time	N	N/A	Y	Q1_20_2_workhome	Y	W3_Q1_24_2
	Keeping children home from school or nursery (even if they are open)	1=never, 2=rarely, 3=sometimes, 4=often, 5=all the time	N	N/A	Y	Q1_20_3_homeschool	Y	W3_Q1_24_9
	Avoiding crowded indoor places (e.g. shops or offices)	1=never, 2=rarely, 3=sometimes, 4=often, 5=all the time	N	N/A	Y	Q1_20_4_crowdindoor	Y	W3_Q1_24_3
	Avoiding crowded outdoor spaces (e.g. popular parks or beauty spots)	1=never, 2=rarely, 3=sometimes, 4=often, 5=all the time	N	N/A	Y	Q1_20_5_crowdoutdoor	Y	W3_Q1_24_4
	Avoiding public transport	1=never, 2=rarely, 3=sometimes, 4=often, 5=all the time	N	N/A	Y	Q1_20_6_publictransport	Y	W3_Q1_24_6
	Staying away from people who would be at higher risk from infection (e.g. older people, those with certain pre-existing medical conditions)	1=never, 2=rarely, 3=sometimes, 4=often, 5=all the time	N	N/A	Y	Q1_20_7_highrisk	Y	W3_Q1_24_5
	Keeping at least 2 metres (or about 6 feet) away from people who don’t live in your household	1=never, 2=rarely, 3=sometimes, 4=often, 5=all the time	N	N/A	Y	Q1_20_8_2meters	Y	W3_Q1_24_7
	Avoiding close physical contact with others who do not live in your household (e.g. shaking hands, hugging, kissing)	1=never, 2=rarely, 3=sometimes, 4=often, 5=all the time	N	N/A	Y	Q1_20_9_physcontact	Y	W3_Q1_24_8
	Washing hands with soap and water when arriving home	1=never, 2=rarely, 3=sometimes, 4=often, 5=all the time	N	N/A	Y	Q1_20_10_handshome	Y	W3_Q1_24_10
	Washing hands when outside the home	1=never, 2=rarely, 3=sometimes, 4=often, 5=all the time	N	N/A	Y	Q1_20_11_handsoutside	Y	W3_Q1_24_11
	Avoiding touching your face (eyes, nose, and mouth) with unwashed hands	1=never, 2=rarely, 3=sometimes, 4=often, 5=all the time	N	N/A	Y	Q1_20_12_touchface	Y	W3_Q1_24_12
	Using hand sanitiser	1=never, 2=rarely, 3=sometimes, 4=often, 5=all the time	N	N/A	Y	Q1_20_13_handsanit	Y	W3_Q1_24_13
	Wearing a face covering or mask when outside the home	1=never, 2=rarely, 3=sometimes, 4=often, 5=all the time	N	N/A	Y	Q1_20_14_facemask	Y	W3_Q1_24_14
	Wearing protective gloves when outside the home	1=never, 2=rarely, 3=sometimes, 4=often, 5=all the time	N	N/A	Y	Q1_20_15_glovesoutside	N	N/A	This was a very uncommon behaviour and not recommended by government/health agencies so was excluded at 12 months.
Barriers and facilitators 3 months	These are some of the things that people have told us have influenced the things they have done to protect themselves from infection, and to avoid spreading infection to others, during the COVID-19 pandemic.To what extent have these factors influenced the things you have done in response to COVID-19 over the last two weeks?								Feedback at 3-months from participants was that these quections were difficult to answer due to wording, so this was re-designed at 12 months.
	The equipment I need is not available (e.g. shortages of hand sanitiser, gloves, or face masks)	1=not at all, 2= a little, 3= somewhat, 4=very much so	N	N/A	Y	Q1_21_1_equipment	N	N/A
	I want to make sure that essential equipment is available for key workers (e.g. hand sanitiser and personal protective equipment)	1=not at all, 2= a little, 3= somewhat, 4=very much so	N	N/A	Y	Q1_21_2_available	N	N/A
	I get skin irritation from hand washing or using hand sanitisers	1=not at all, 2= a little, 3= somewhat, 4=very much so	N	N/A	Y	Q1_21_3_skinirritation	N	N/A
	A face mask would make it difficult for me to breath as I have respiratory problems	1=not at all, 2= a little, 3= somewhat, 4=very much so	N	N/A	Y	Q1_21_4_facemaskdiff	N	N/A
	I would feel anxious or claustrophobic when wearing a face mask	1=not at all, 2= a little, 3= somewhat, 4=very much so	N	N/A	Y	Q1_21_5_facemaskanx	N	N/A
	I can’t avoid work because I’m a key worker	1=not at all, 2= a little, 3= somewhat, 4=very much so	N	N/A	Y	Q1_21_6_keyworker	N	N/A
	I can’t avoid work for financial reasons	1=not at all, 2= a little, 3= somewhat, 4=very much so	N	N/A	Y	Q1_21_7_financial	N	N/A
	I can’t avoid work as I might lose my job	1=not at all, 2= a little, 3= somewhat, 4=very much so	N	N/A	Y	Q1_21_8_losejob	N	N/A
	I find it awkward to avoid physical contact with people I know, as it can seem rude	1=not at all, 2= a little, 3= somewhat, 4=very much so	N	N/A	Y	Q1_21_9_awkward	N	N/A
	I find that social isolation impacts on my mental health	1=not at all, 2= a little, 3= somewhat, 4=very much so	N	N/A	Y	Q1_21_10_mentalhealth	N	N/A
	I miss my family/friends/partner if I don't see them in person	1=not at all, 2= a little, 3= somewhat, 4=very much so	N	N/A	Y	Q1_21_11_inperson	N	N/A
	I don’t think these things make much difference to the spread of COVID-19	1=not at all, 2= a little, 3= somewhat, 4=very much so	N	N/A	Y	Q1_21_12_muchdifference	N	N/A
	I need help with childcare	1=not at all, 2= a little, 3= somewhat, 4=very much so	N	N/A	Y	Q1_21_13_childcare	N	N/A
	I need help with my own care needs	1=not at all, 2= a little, 3= somewhat, 4=very much so	N	N/A	Y	Q1_21_14_owncareneeds	N	N/A
	I have caring responsibility for people outside of my household and need to be able to support/check on them	1=not at all, 2= a little, 3= somewhat, 4=very much so	N	N/A	Y	Q1_21_15_caringresp	N	N/A
	Boredom	1=not at all, 2= a little, 3= somewhat, 4=very much so	N	N/A	Y	Q1_21_16_boredom	N	N/A
	Too much effort	1=not at all, 2= a little, 3= somewhat, 4=very much so	N	N/A	Y	Q1_21_17_effort	N	N/A
	Other people don't seem to be following the rules, which makes it harder for me to	1=not at all, 2= a little, 3= somewhat, 4=very much so	N	N/A	Y	Q1_21_18_otherpeople	N	N/A
	I have been strictly following government guidelines or rules on COVID-19	1=not at all, 2= a little, 3= somewhat, 4=very much so	N	N/A	Y	Q1_21_19_followingrules	N	N/A
	Government rules are not being enforced	1=not at all, 2= a little, 3= somewhat, 4=very much so	N	N/A	Y	Q1_21_20_rulesnotenforced	N	N/A
	I've had conflicting messages about what I should and shouldn't do	1=not at all, 2= a little, 3= somewhat, 4=very much so	N	N/A	Y	Q1_21_21_conflicting	N	N/A
	The guidance from the government hasn't been clear	1=not at all, 2= a little, 3= somewhat, 4=very much so	N	N/A	Y	Q1_21_22_guidanceunclear	N	N/A
	Lack of trust in the government	1=not at all, 2= a little, 3= somewhat, 4=very much so	N	N/A	Y	Q1_21_23_govlacktrust	N	N/A
	Lack of trust in scientists	1=not at all, 2= a little, 3= somewhat, 4=very much so	N	N/A	Y	Q1_21_24_scientisttrust	N	N/A
	Lack of trust in the NHS	1=not at all, 2= a little, 3= somewhat, 4=very much so	N	N/A	Y	Q1_21_25_NHStrust	N	N/A
	I'm worried about what other people will think of me if I'm doing or not doing certain things	1=not at all, 2= a little, 3= somewhat, 4=very much so	N	N/A	Y	Q1_21_26_othersthink	N	N/A
	Are there any other factors that have influenced what you have done in response to the COVID-19 pandemic over the last two weeks? If so, please tell us about these here.	Text	N	N/A	Y	Q1_22	Y
Your views about following government guidelines (12 months)	We are interested in the factors that encourage or discourage people from following government guidance on hygiene, the use of personal protective equipment, and physical distancing. Please tell us to what extent you agree or disagree with the following statements.								Items designed based on qualitative findings from the COPE survey open-text sections and qualitative interviews to identify potential barriers to engaging in infection-transmission. Prevention behaviour.
	I get skin irritation from hand washing or using hand sanitisers	0=strongly agree, 1=agree, 2=neutral, 3=disagree, 4=strongly disagree	N	N/A	N	N/A	Y	W3_Q1_25_1
	I can't wear a face covering for medical reasons	0=strongly agree, 1=agree, 2=neutral, 3=disagree, 4=strongly disagree	N	N/A	N	N/A	Y	W3_Q1_25_2
	Wearing a face covering makes me feel anxious	0=strongly agree, 1=agree, 2=neutral, 3=disagree, 4=strongly disagree	N	N/A	N	N/A	Y	W3_Q1_25_3
	Wearing a face covering protects others from COVID-19 infection	0=strongly agree, 1=agree, 2=neutral, 3=disagree, 4=strongly disagree	N	N/A	N	N/A	Y	W3_Q1_25_4
	It's difficult for me to follow the government guidelines on COVID- 19 for financial reasons	0=strongly agree, 1=agree, 2=neutral, 3=disagree, 4=strongly disagree	N	N/A	N	N/A	Y	W3_Q1_25_5
	People I know well would be offended or upset if I kept 2 meters (6 feet) away from them	0=strongly agree, 1=agree, 2=neutral, 3=disagree, 4=strongly disagree	N	N/A	N	N/A	Y	W3_Q1_25_6
	I find that social isolation has a negative impact on my mental health	0=strongly agree, 1=agree, 2=neutral, 3=disagree, 4=strongly disagree	N	N/A	N	N/A	Y	W3_Q1_25_7
	I miss my family/friends/partner too much if I don't see them in person	0=strongly agree, 1=agree, 2=neutral, 3=disagree, 4=strongly disagree	N	N/A	N	N/A	Y	W3_Q1_25_8
	Hugging or kissing my loved ones is worth the risk	0=strongly agree, 1=agree, 2=neutral, 3=disagree, 4=strongly disagree	N	N/A	N	N/A	Y	W3_Q1_25_9
	I feel under pressure from people in my social network to break the rules on COVID-19	0=strongly agree, 1=agree, 2=neutral, 3=disagree, 4=strongly disagree	N	N/A	N	N/A	Y	W3_Q1_25_10
	I'm worried about what other people will think of me if I don't follow the rules	0=strongly agree, 1=agree, 2=neutral, 3=disagree, 4=strongly disagree	N	N/A	N	N/A	Y	W3_Q1_25_11
	When I see that other people aren't following the rules, I feel less motivated to follow the rules myself	0=strongly agree, 1=agree, 2=neutral, 3=disagree, 4=strongly disagree	N	N/A	N	N/A	Y	W3_Q1_25_12
	It's been difficult to follow government COVID-19 rules because I'm bored	0=strongly agree, 1=agree, 2=neutral, 3=disagree, 4=strongly disagree	N	N/A	N	N/A	Y	W3_Q1_25_13
	Following government rules on COVID-19 takes too much effort	0=strongly agree, 1=agree, 2=neutral, 3=disagree, 4=strongly disagree	N	N/A	N	N/A	Y	W3_Q1_25_14
	Government rules on COVID-19 are not being enforced strongly enough	0=strongly agree, 1=agree, 2=neutral, 3=disagree, 4=strongly disagree	N	N/A	N	N/A	Y	W3_Q1_25_15
	Government rules on COVID-19 haven't been clear	0=strongly agree, 1=agree, 2=neutral, 3=disagree, 4=strongly disagree	N	N/A	N	N/A	Y	W3_Q1_25_16
	Government rules on COVID-19 make good sense	0=strongly agree, 1=agree, 2=neutral, 3=disagree, 4=strongly disagree	N	N/A	N	N/A	Y	W3_Q1_25_17
	Are there any other factors that have influenced what you have done in response to the COVID-19 pandemic over the last two weeks? If so, please tell us about these here.	Text	N	N/A	N	N/A	Y	W3_Q1_26

## Sheet: Lifestyle behaviour
Topic	Item	Response options	Baseline	Baseline variable name	3-months	3-month variable name	12-months	12-month variable name	Notes
Change in daily activities since before the pandemic	Has the coronavirus had an effect on any of the following activities? Please tell us whether you have done these things more, about the same, or less than you usually would over the last month:
	Work	0=less than usual, 1=about the same, 2=more than usual, 3=not applicable	Y	Q34_1_a	N	N/A	N	N/A	Wording of items in this section were adapted at follow-up to make it clear that it is frequency in comparison with what was usual before the pandemic: 'Please tell us whether you have done these things more, about the same, or less over the last two weeks than you usually would have before the pandemic.
	Study	0=less than usual, 1=about the same, 2=more than usual, 3=not applicable	Y	Q34_2_a	N	N/A	N	N/A
	Travelling within the UK	0=less than usual, 1=about the same, 2=more than usual, 3=not applicable	Y	Q34_3_a	N	N/A	N	N/A
	Travelling outside of the UK	0=less than usual, 1=about the same, 2=more than usual, 3=not applicable	Y	Q34_4_a	N	N/A	N	N/A
	Getting enough rest	0=less than usual, 1=about the same, 2=more than usual, 3=not applicable	Y	Q34_5_a	N	N/A	N	N/A
	Spending time outdoors	0=less than usual, 1=about the same, 2=more than usual, 3=not applicable	Y	Q34_6_a	Y	Q1_24_5_outdoors	Y	W3_Q1_44_4
	Being physically active/exercising	0=less than usual, 1=about the same, 2=more than usual, 3=not applicable	Y	Q34_7_a	Y	Q1_24_6_exercising	Y	W3_Q1_44_5
	Socialising	0=less than usual, 1=about the same, 2=more than usual, 3=not applicable	Y	Q34_8_a	N	N/A	N	N/A
	Healthy eating	0=less than usual, 1=about the same, 2=more than usual, 3=not applicable	Y	Q34_9_a	N	N/A	N	N/A
	Taking vitamin supplements	0=less than usual, 1=about the same, 2=more than usual, 3=not applicable	Y	Q34_10_a	N	N/A	N	N/A
	Keeping warm	0=less than usual, 1=about the same, 2=more than usual, 3=not applicable	Y	Q34_11_a	N	N/A	N	N/A
	Smoking tobacco	0=less than usual, 1=about the same, 2=more than usual, 3=not applicable	Y	Q34_12_a	Y	Q1_24_9_smoking	Y	W3_Q1_44_6
	Drinking alcohol	0=less than usual, 1=about the same, 2=more than usual, 3=not applicable	Y	Q34_13_a	Y	Q1_24_11_alcohol	Y	W3_Q1_44_8
	Doing activities that you find relaxing	0=less than usual, 1=about the same, 2=more than usual, 3=not applicable	Y	Q34_14_a	Y	Q1_24_4_relaxing	Y	W3_Q1_44_3
	Spending time with people within your household (if applicable)	0=less than usual, 1=about the same, 2=more than usual, 3=not applicable	N	N/A	Y	Q1_24_1_household	N	N/A	Item was not appropriate for use at follow-up during full lockdown
	Talking to friends, family, and neighbours in person	0=less than usual, 1=about the same, 2=more than usual, 3=not applicable	N	N/A	Y	Q1_24_2_talkinperson	Y	W3_Q1_44_1
	Talking to friends, family, or neighbours on the phone or online	0=less than usual, 1=about the same, 2=more than usual, 3=not applicable	N	N/A	Y	Q1_24_3_talkingonline	Y	W3_Q1_44_2
	Eating too much or too little	0=less than usual, 1=about the same, 2=more than usual, 3=not applicable	N	N/A	Y	Q1_24_7_eating	Y	W3_Q1_44_9
	Making healthy food choices	0=less than usual, 1=about the same, 2=more than usual, 3=not applicable	N	N/A	Y	Q1_24_8_healthyfood	Y	W3_Q1_44_10	Item is closest to 'healthy eating' at baseline
	Use of e-cigarettes	0=less than usual, 1=about the same, 2=more than usual, 3=not applicable	N	N/A	Y	Q1_24_10_ecig	Y	W3_Q1_44_7
Health behaviour further information (big 4)
Physical activity	During the last 7 days, on how many days did you do moderate physical activity? Moderate physical activity takes some effort and can make you breathe somewhat harder than normal.	Number of days	N	N/A	N	N/A	Y	W3_Q1_45_11	Items selected to allow comparison with the Chief Medical Officer for Wales' guidelines on physical activity: https://assets.publishing.service.gov.uk/government/uploads/system/uploads/attachment_data/file/832868/uk-chief-medical-officers-physical-activity-guidelines.pdf
	How many minutes of moderate physical activity have you done in total over the last week? Moderate physical activity takes some effort and can make you breathe somewhat harder than normal.	Number of minutes	N	N/A	N	N/A	Y	W3_Q1_46_4
	During the last 7 days, on how many days did you do vigorous physical activity? Vigorous activity takes hard physical effort and can make you breathe much harder than normal.	Number of days	N	N/A	N	N/A	Y	W3_Q1_47_4
	How many minutes of vigorous physical activity have you done in total in the last week? Vigorous activity takes hard physical effort and can make you breathe much harder than normal.	Number of minutes	N	N/A	N	N/A	Y	W3_Q1_48_4
Body weight	Has your body weight changed since this time last year?	0=gained weight, more than 7lb/3kg, 1=gained weight, up to 7lb/3kg, stayed about the same weight, lost weight - up to 7lb/3kn, lost weight - more than 7lb/3kg, 6=don't know, 7=rather not say	N	N/A	N	N/A	Y	W3_Q1_49	Bands selected to reflect relatively modest self-reported changes in body weight and more substantial changes in body weight.
	If you know your Body Mass Index (BMI), please tell us which category this is in below. Your BMI is based on your height and weight. You can calculate your BMI online using the free NHS BMI calculator at https://www.nhs.uk/live-well/healthy-weight/bmi-calculator/	0=below 28.5 (underweight), 1=between 18.5 and 24.9 (healthy weight), between 25 and 29.9 (overweight), 3=30 or over (obese), 4=don't know, 5=rather not say	N	N/A	N	N/A	Y	W3_Q1_50
Diet	Compared to before the pandemic, I have:
	Eaten a healthy and balanced diet	0=a lot less, 1=a little less, 2=about the same, 3=a little more, 4=a lot more	N	N/A	N	N/A	Y	W3_Q1_51_1	Adapted from Robinson, E., Boyland, E., Chisholm, A., Harrold, J., Maloney, N. G., Marty, L., Mead, B. R., Noonan, R., & Hardman, C. A. (2021). Obesity, eating behavior and physical activity during COVID-19 lockdown: A study of UK adults. Appetite, 156, 104853. https://doi.org/10.1016/j.appet.2020.104853
	Eaten large meals or snacks	0=a lot less, 1=a little less, 2=about the same, 3=a little more, 4=a lot more	N	N/A	N	N/A	Y	W3_Q1_51_2
	Snacked	0=a lot less, 1=a little less, 2=about the same, 3=a little more, 4=a lot more	N	N/A	N	N/A	Y	W3_Q1_51_3
	Dieted or fasted	0=a lot less, 1=a little less, 2=about the same, 3=a little more, 4=a lot more	N	N/A	N	N/A	Y	W3_Q1_51_4
	Skipped meals	0=a lot less, 1=a little less, 2=about the same, 3=a little more, 4=a lot more	N	N/A	N	N/A	Y	W3_Q1_51_5
	Eaten vegetables	0=a lot less, 1=a little less, 2=about the same, 3=a little more, 4=a lot more	N	N/A	N	N/A	Y	W3_Q1_51_6
	Eaten fruit	0=a lot less, 1=a little less, 2=about the same, 3=a little more, 4=a lot more	N	N/A	N	N/A	Y	W3_Q1_51_7
Smoking	Do you smoke? (e.g. cigarettes, hand rolled, pipe or cigars)	0=I smoke every day, 1=I smoke occasionally, 2=I used to smoke every day, 3=I used to smoke occasionally, 4=I have never smoked	N	N/A	N	N/A	Y	W3_Q1_52	NB: These items were selected to match the HealthWise Wales data library where possible to enable comparison with pre-pandemic data, and to allow us to see whether people’s alcohol consumption was in line with the Chief Medical Officer for Wales’ guidance: https://assets.publishing.service.gov.uk/government/uploads/system/uploads/attachment_data/file/545937/UK_CMOs__report.pdf
	How many cigarettes (including hand rolled) do you smoke on an average day?	0=less than 5, 1=5 to 9, 2=10 to 19, 3=20 or more, 4=I only smoke cigars or pipes.	N	N/A	N	N/A	Y	W3_Q1_53
	Which one of these phrases best describes you?	0=use e-cigarettes every day, 1=use e-cigarettes occasionally, 2=used to use e-cigarettes everyday but not at all now, 3=used to use cigarettes occcasionally but not at all now, 4= I have never used an e-cigarette, 5=I don't know what e-cigarettes are	N	N/A	N	N/A	Y	W3_Q1_54
Alcohol	Now, we'll ask you about how much alcohol you drink. How often have you had an alcoholic drink of any kind during the last 12 months? Please tick one option.	0=almost every day, 1=five or six days a week, 2=three or four days a week, 4=once or twice a month, 5=once or twice a year, 6=not at all in the last 12 months	N	N/A	N	N/A	Y	W3_Q1_55
	Have you had an alcoholic drink of any kind in the last 7 days?	0=no, 1=yes	N	N/A	N	N/A	Y	W3_Q1_56
	Approximately how many units of alcohol have you had in total over the last 7 days? One unit of alcohol is about one small glass of wine (125ml), a single pub measure of spirits (25ml), or half a pint of average strength lager or beer.	Number of units of alcohol	N	N/A	N	N/A	Y	W3_Q1_57_4
	On the day that you had most alcohol to drink in the last 7 days, approximately how many units of alcohol did you drink? One unit is about one small glass of wine (125ml), a single pub measure of spirits (25ml), or half a pint of average strength lager or beer.	Number of units of alcohol	N	N/A	N	N/A	Y	W3_Q1_58_4

## Sheet: Knowledge
Topic	Item	Response options	Baseline	Baseline variable name	3-months	3-month variable name	12-months	12-month variable name	Derived codes for scoring	Correct answer for this item at baseline (March/April 2020)	Citation	Notes
COVID-19 knoweldge at baseline	COVID-19 is caused by a new virus that is part of the ‘coronavirus’ group of viruses.	0=true, 1=false, 2=don't know	Y	Q16_1_a	N	N/A	N	N/A	1=correct, 0=incorrect or don't know	TRUE
	A vaccine is not yet available for the COVID-19 virus	0=true, 1=false, 2=don't know	Y	Q16_2_a	N	N/A	N	N/A	1=correct, 0=incorrect or don't know	TRUE
	COVID-19 can be transmitted by human-to-human contact	0=true, 1=false, 2=don't know	Y	Q16_3_a	N	N/A	N	N/A	1=correct, 0=incorrect or don't know	TRUE
	People have died from COVID-19	0=true, 1=false, 2=don't know	Y	Q16_4_a	N	N/A	N	N/A	1=correct, 0=incorrect or don't know	TRUE
	A lot of people already have immunity to COVID-19	0=true, 1=false, 2=don't know	Y	Q16_5_a	N	N/A	N	N/A	1=correct, 0=incorrect or don't know	FALSE
	Symptoms of COVID-19 are always visible	0=true, 1=false, 2=don't know	Y	Q16_6_a	N	N/A	N	N/A	1=correct, 0=incorrect or don't know	FALSE
	You can only catch COVID-19 once	0=true, 1=false, 2=don't know	Y	Q16_7_a	N	N/A	N	N/A	1=correct, 0=incorrect or don't know	FALSE
	A major flu or cold pandemic happens about once in every 10-50 years	0=true, 1=false, 2=don't know	Y	Q16_8_a	N	N/A	N	N/A	1=correct, 0=incorrect or don't know	TRUE
	Usual common colds can be caused by certain types of coronavirus that we already	0=true, 1=false, 2=don't know	Y	Q16_9_a	N	N/A	N	N/A	1=correct, 0=incorrect or don't know	TRUE

## Sheet: Sources of information
Topic	Item	Response options	Baseline	Baseline variable name	3-months	3-month variable name	12-months	12-month variable name	New items developed for the COPE survey.
Unmet information needs	Do you think you have had enough information about reducing your risk of catching COVID-19?	0=no, 1=yes	Y	Q28	N	N/A	N	N/A
	Do you think you have had enough information about preparing for government response to COVID-19?	0=no, 1=yes	Y	Q29	N	N/A	N	N/A
	If you don’t think you have had enough information about COVID-19, what additionional information would you like?	0=no, 1=yes	Y	Q30	N	N/A	N	N/A
Sources of information on COVID-19	Where have you received information about Coronavirus COVID-19 from? NHS 111	1=yes, 0=no	Y	Q31_0	Y	Q1_29_1nhs	Y	W3_Q1_60_1
	Where have you received information about Coronavirus COVID-19 from? Health professional	1=yes, 0=no	Y	Q31_1	Y	Q1_29_2hp	Y	W3_Q1_60_2
	Where have you received information about Coronavirus COVID-19 from? Friends and family	1=yes, 0=no	Y	Q31_2	Y	Q1_29_3friendsfam	Y	W3_Q1_60_3
	Where have you received information about Coronavirus COVID-19 from? Social media	1=yes, 0=no	Y	Q31_3	Y	Q1_29_4sm	Y	W3_Q1_60_4
	Where have you received information about Coronavirus COVID-19 from? Newspapers	1=yes, 0=no	Y	Q31_4	Y	Q1_29_5newsp	Y	W3_Q1_60_5
	Where have you received information about Coronavirus COVID-19 from? Television	1=yes, 0=no	Y	Q31_5	Y	Q1_29_6tel	Y	W3_Q1_60_6
	Where have you received information about Coronavirus COVID-19 from? Radio	1=yes, 0=no	Y	Q31_6	Y	Q1_29_7radio	Y	W3_Q1_60_7
	Where have you received information about Coronavirus COVID-19 from? Place of work or study	1=yes, 0=no	Y	Q31_7	Y	Q1_29_8work	Y	W3_Q1_60_8
	Where have you received information about Coronavirus COVID-19 from? Official health agency websites	1=yes, 0=no	Y	Q31_8	Y	Q1_29_9ohawebsite	Y	W3_Q1_60_9
	UK government information and announcements	1=yes, 0=no	N	N/A	Y	Q1_29_10ukgov	Y	W3_Q1_60_10
	Government information and announcements in your devolved nation, if applicable (Wales, Scotland, or Northern Ireland)	1=yes, 0=no	N	N/A	Y	Q1_29_11govinfo	Y	W3_Q1_60_11
	Where have you received information about Coronavirus COVID-19 from? Other	1=yes, 0=no	Y	Q31_9	Y	Q1_29_12other	Y	W3_Q1_60_12
	If you selected Other, please specify:	Text	Y	Q31_a	Y	Q1_30	Y	W3_Q1_60_12_TEXT
Percieved reliability of sources of information	Do you think that information about Coronavirus COVID-19 from the following sources is reliable?: Government	0=not reliable at all, 1=a little reliable, 2=fairly reliable, 3=very reliable	Y	Q32_1_a	N	N/A	N	N/A
	UK government information and announcements	0=not reliable at all, 1=a little reliable, 2=fairly reliable, 3=very reliable	N	N/A	Y	Q1_31_10ukgov	Y	W3_Q1_61_10
	Government information and announcements in your devolved nation, if applicable (Wales, Scotland, or Northern Ireland)	0=not reliable at all, 1=a little reliable, 2=fairly reliable, 3=very reliable	N	N/A	Y	Q1_31_11govinfo	Y	W3_Q1_61_11
	NHS 111	0=not reliable at all, 1=a little reliable, 2=fairly reliable, 3=very reliable	N	N/A	Y	Q1_31_1nhsrel	Y	W3_Q1_61_1
	From a health professional	0=not reliable at all, 1=a little reliable, 2=fairly reliable, 3=very reliable	N	N/A	Y	Q1_31_2hp	Y	W3_Q1_61_2
	Friends and family	0=not reliable at all, 1=a little reliable, 2=fairly reliable, 3=very reliable	N	N/A	Y	Q1_31_3friendsfam	Y	W3_Q1_61_3
	Local and national health agencies (e.g. the NHS)	0=not reliable at all, 1=a little reliable, 2=fairly reliable, 3=very reliable	Y	Q32_2_a	N	N/A	N	N/A
	International health agencies (e.g. the World Health Organisation)	0=not reliable at all, 1=a little reliable, 2=fairly reliable, 3=very reliable	Y	Q32_3_a	N	N/A	N	N/A
	Official health agency websites (e.g. NHS, Public Health England, Public Health Wales, World Health Organisation, CDC)	0=not reliable at all, 1=a little reliable, 2=fairly reliable, 3=very reliable	N	N/A	Y	Q1_29_9ohawebsite	Y	W3_Q1_61_9
	Social media	0=not reliable at all, 1=a little reliable, 2=fairly reliable, 3=very reliable	Y	Q32_4_a	Y	Q1_31_4sm	Y	W3_Q1_61_4
	Television	0=not reliable at all, 1=a little reliable, 2=fairly reliable, 3=very reliable	Y	Q32_5_a	Y	Q1_31_6tel	Y	W3_Q1_61_6
	Newspapers	0=not reliable at all, 1=a little reliable, 2=fairly reliable, 3=very reliable	Y	Q32_6_a	Y	Q1_31_5newspapers	Y	W3_Q1_61_5
	Radio	0=not reliable at all, 1=a little reliable, 2=fairly reliable, 3=very reliable	Y	Q32_7_a	Y	Q1_31_7radio	Y	W3_Q1_61_7
	Place of work or study	0=not reliable at all, 1=a little reliable, 2=fairly reliable, 3=very reliable	N	N/A	Y	Q1_31_8work	Y	W3_Q1_61_8

## Sheet: Work and study
Topic	Item	Response options	Baseline	Baseline variable name	3-months	3-month variable name	12-months	12-month variable name	Notes
Working from home and pay (baseline)	Are you able to do some or all of your work from home if you need to?	0=no, 1=yes, some of my work, 2=yes, all of my work	Y	Q40	N	N/A	N	N/A
	If health agencies or the government advised you not to go to work, or your workplace was closed temporarily, would you be entitled to any pay? Please tick one answer.	0=full pay, 1=partial pay, 2=employers sick pay, 3=statutory sick pay, 4=no pay, 5= don't know	Y	Q41	N	N/A	N	N/A
Key worker status (baseline)	Do you work in any of the following sectors? Please tick all that apply. - Schools or universities	1=yes, 0=option not selected	Y	Q39_0	N	N/A	Y	W3_Q1_67_1
	Do you work in any of the following sectors? Please tick all that apply. - Healthcare settings	1=yes, 0=option not selected	Y	Q39_1	N	N/A	Y	W3_Q1_67_2
	Do you work in any of the following sectors? Please tick all that apply. - Government agencies	1=yes, 0=option not selected	Y	Q39_2	N	N/A	N	N/A
	Do you work in any of the following sectors? Please tick all that apply. - Frontline emergency services (999)	1=yes, 0=option not selected	Y	Q39_3	N	N/A	Y	W3_Q1_67_4
	Do you work in any of the following sectors? Please tick all that apply. - Energy or telecommunications	1=yes, 0=option not selected	Y	Q39_4	N	N/A	Y	W3_Q1_67_5
	Do you work in any of the following sectors? Please tick all that apply. - Retail of food and/or household goods	1=yes, 0=option not selected	Y	Q39_5	N	N/A	Y	W3_Q1_67_6
	Do you work in any of the following sectors? Please tick all that apply. - None	1=yes, 0=option not selected	Y	Q39_6	N	N/A	N	N/A
	Do you work in any of the following sectors? Please tick all that apply. Other	1=yes, 0=option not selected	n	n/a	n	n/a	y	W3_Q1_67_7
	Other employment sector	Text	n	n/a	n	n/a	y	W3_Q1_67_7_TEXT
Employment status (baseline)	How would you describe your current employment status? In full time work as an employee or self employed	1=yes, 0=no	Y	Q44_0	N	N/A	Y	W3_Q1_66_3, W3_Q1_66_5	Question structured differently at 12m follow-up (split for empolyees and self-employed), but equivelent data can be derived from variables that were included if required
	How would you describe your current employment status? In part time work as an employee or self employed	1=yes, 0=no	Y	Q44_1	N	N/A	Y	W3_Q1_66_4, W3_Q1_66_6	Question structured differently at 12m follow-up (split for empolyees and self-employed), but equivelent data can be derived from variables that were included if required
	How would you describe your current employment status? Unemployed and seeking work	1=yes, 0=no	Y	Q44_2	N	N/A	Y	W3_Q1_66_7
	How would you describe your current employment status? Not employed and not currently seeking work	1=yes, 0=no	Y	Q44_3	N	N/A	Y	W3_Q1_66_8
	How would you describe your current employment status? In full-time education or training	1=yes, 0=no	Y	Q44_4	N	N/A	Y	W3_Q1_63	Question structured differently at 12m follow-up, but equivelent data can be derived from variables that were included if required
	How would you describe your current employment status? In part time education or training	1=yes, 0=no	Y	Q44_5	N	N/A	Y	W3_Q1_63	Question structured differently at 12m follow-up, but equivelent data can be derived from variables that were included if required
	How would you describe your current employment status? Retired	1=yes, 0=no	Y	Q44_6	N	N/A	Y	W3_Q1_66_1
	How would you describe your current employment status? Rather not say	1=yes, 0=no	Y	Q44_7	N	N/A	Y	W3_Q1_66_11
	How would you describe your current employment status? Volunteering.	1=yes, 0=no	N	N/A	N	N/A	Y	W3_Q1_66_2
	How would you describe your current employment status? Unable to work due to illness or disability.	1=yes, 0=no	N	N/A	N	N/A	Y	W3_Q1_66_9
	How would you describe your current employment status? Other.	1=yes, 0=no	N	N/A	N	N/A	Y	W3_Q1_66_10
Healthcare role details	What is your job role? Please tick all that apply.								Items only shown to those ticking 'yes' to W3_Q1_67_2
	Health job role: Doctor	1=yes, 0=no	N	N/A	N	N/A	Y	W3_Q1_68_1
	Health job role: Nurse	1=yes, 0=no	N	N/A	N	N/A	Y	W3_Q1_68_2
	Health job role: Paramedic	1=yes, 0=no	N	N/A	N	N/A	Y	W3_Q1_68_3
	Health job role: Allied health professional	1=yes, 0=no	N	N/A	N	N/A	Y	W3_Q1_68_4
	Health job role: Management	1=yes, 0=no	N	N/A	N	N/A	Y	W3_Q1_68_5
	Health job role: Administrator/receptionist	1=yes, 0=no	N	N/A	N	N/A	Y	W3_Q1_68_6
	Health job role: Pharmacist	1=yes, 0=no	N	N/A	N	N/A	Y	W3_Q1_68_7
	Health job role: Optician	1=yes, 0=no	N	N/A	N	N/A	Y	W3_Q1_68_8
	Health job role: Catering	1=yes, 0=no	N	N/A	N	N/A	Y	W3_Q1_68_9
	Health job role: Cleaning	1=yes, 0=no	N	N/A	N	N/A	Y	W3_Q1_68_10
	Health job role: Maintenance	1=yes, 0=no	N	N/A	N	N/A	Y	W3_Q1_68_11
	Health job role: Other	1=yes, 0=no	N	N/A	N	N/A	Y	W3_Q1_68_12
	What is your job role? Please tick all that apply. - Other - Text	Text	N	N/A	N	N/A	Y	W3_Q1_68_12_TEXT
Healthcare role settings	Which setting or settings do you mainly work in? Please tick all that apply
	Health job setting: Community	0=no, 1=yes	N	N/A	N	N/A	Y	W3_Q1_69_1
	Health job setting: Care homes	0=no, 1=yes	N	N/A	N	N/A	Y	W3_Q1_69_2
	Health job setting: General practice	0=no, 1=yes	N	N/A	N	N/A	Y	W3_Q1_69_3
	Health job setting: Hospital	0=no, 1=yes	N	N/A	N	N/A	Y	W3_Q1_69_4
	Health job setting: Healthcare	0=no, 1=yes	N	N/A	N	N/A	Y	W3_Q1_69_5
	Health job setting: Occupational health	0=no, 1=yes	N	N/A	N	N/A	Y	W3_Q1_69_6
	Health job setting: Schools or colleges	0=no, 1=yes	N	N/A	N	N/A	Y	W3_Q1_69_7
	Health job setting: Other	0=no, 1=yes	N	N/A	N	N/A	Y	W3_Q1_69_8
	Which setting or settings do you mainly work in? Please tick all that apply. - Other	Text	N	N/A	N	N/A	Y	W3_Q1_69_8_TEXT
Education role details	What is your job role? (Please tick all that apply)
	Edu job role: Senior Management Team	0=no, 1=yes	N	N/A	N	N/A	Y	W3_Q1_70_1
	Edu job role: Teacher/lecturer	0=no, 1=yes	N	N/A	N	N/A	Y	W3_Q1_70_2
	Edu job role: Teaching Assistant	0=no, 1=yes	N	N/A	N	N/A	Y	W3_Q1_70_3
	Edu job role: Researcher	0=no, 1=yes	N	N/A	N	N/A	Y	W3_Q1_70_4
	Edu job role: People or service management	0=no, 1=yes	N	N/A	N	N/A	Y	W3_Q1_70_5
	Edu job role: Receptionist or administrator	0=no, 1=yes	N	N/A	N	N/A	Y	W3_Q1_70_6
	Edu job role: School catering services	0=no, 1=yes	N	N/A	N	N/A	Y	W3_Q1_70_7
	Edu job role: Cleaning	0=no, 1=yes	N	N/A	N	N/A	Y	W3_Q1_70_8
	Edu job role: Maintenance	0=no, 1=yes	N	N/A	N	N/A	Y	W3_Q1_70_9
	Edu job role: Other	0=no, 1=yes	N	N/A	N	N/A	Y	W3_Q1_70_10
	What is your job role? (Please tick all that apply) - Other - Text	0=no, 1=yes	N	N/A	N	N/A	Y	W3_Q1_70_10_TEXT
Change in employment conditions	Employment: Furloughed in past three months	0=no, 1=yes	N	N/A	Y	Q1_35_1	Y	W3_Q1_71_1
	Employment: Working hours reduced in past three months	0=no, 1=yes	N	N/A	y	Q1_35_2	y	W3_Q1_71_2
	Employment: Working hours increased in past three months	0=no, 1=yes	N	N/A	y	Q1_35_3	y	W3_Q1_71_3
	Employment: Moved to different job role in past three months	0=no, 1=yes	N	N/A	y	Q1_35_4	y	W3_Q1_71_4
	Employment: Made redundant in past three months	0=no, 1=yes	N	N/A	y	Q1_35_5	y	W3_Q1_71_5
	Employment: Rate of pay reduced in past three months	0=no, 1=yes	N	N/A	y	Q1_35_6	y	W3_Q1_71_6
	Employment: None of the above in past three months	0=no, 1=yes	N	N/A	y	Q1_35_7	y	W3_Q1_71_7
	Employment: not applicable (e.g. retired)	0=no, 1=yes	N	N/A	y	Q1_35_8	N	N/A	Skip procedure at 12 months meant this item was only shown to those to who it would be applicable.
Time off work
	Have you needed to take time off work or study for any of the following over the last 6 months? Please tick all that apply.
	Time off: caring for children	0=no, 1=yes	N	N/A	N	N/A	Y	W3_Q1_72_1
	Time off: Self-isolating as I had symptoms	0=no, 1=yes	N	N/A	N	N/A	y	W3_Q1_72_2
	Time off: Self-isolating due to close contact	0=no, 1=yes	N	N/A	N	N/A	y	W3_Q1_72_3
	Time off: Caring for children who have had to self-isolate	0=no, 1=yes	N	N/A	N	N/A	y	W3_Q1_72_4
	Time off: Sickness absence due to COVID-19	0=no, 1=yes	N	N/A	N	N/A	y	W3_Q1_72_5
	Time off: Sickness absence due to physical health	0=no, 1=yes	N	N/A	N	N/A	y	W3_Q1_72_6
	Time off: mental health	0=no, 1=yes	N	N/A	N	N/A	y	W3_Q1_72_7
	Time off: Bereavement leave	0=no, 1=yes	N	N/A	N	N/A	y	W3_Q1_72_8
	Time off: Other	0=no, 1=yes	N	N/A	N	N/A	y	W3_Q1_72_9
	Time off: None of the above	0=no, 1=yes	N	N/A	N	N/A	y	W3_Q1_72_10
	Time off: Rather not say	0=no, 1=yes	N	N/A	N	N/A	y	W3_Q1_72_11
	Have you needed to take time off work or study for any of the following over the	Text	N	N/A	N	N/A	y	W3_Q1_72_9_TEXT
	Approximately how many days off work or study have you needed in total in the last 6 months as a direct result of the COVID-19 pandemic? Please write the number of days below. This includes absences due to: sickness absence due to COVID-19, sickness absence due to illnesses that have been bought on or have worsend during the pandemic, caring for children during school closures, self-isolation per…	Number of days	N	N/A	N	N/A	y	W3_Q1_73
	During the most recent national lockdown (January/February 2021), has your productivity at work or with your studies changed?	0=I've been much more productive than usual, 1=I've been a little more productive than usual, 2=my productivity is about the same as usual, 3=I've been a little less productive than usual, I've been much less productive than usual.	N	N/A	N	N/A	y	W3_Q1_74
Support from employers during lockdown	We are interested in finding out what sort of support people have had from their employers during the latest national lockdown (January 2021 onwards). Please tell us how often these things have applied to your work over the last two months.								Items selected from the HSE stress indicator tool: https://www.hse.gov.uk/stress/assets/docs/indicatortool.pdf , user manual https://www.hse.gov.uk/stress/assets/docs/indicatortoolmanual.pdf
	Work support - I have to work very intensively	0=never, 1=seldom, 2=sometimes, 3=often, 4=always	N	N/A	N	N/A	Y	W3_Q1_75_1
	Work support - I have a say in own work speed	0=never, 1=seldom, 2=sometimes, 3=often, 4=always	N	N/A	N	N/A	y	W3_Q1_75_2
	Work support - I have a choice in deciding how I do my work	0=never, 1=seldom, 2=sometimes, 3=often, 4=always	N	N/A	N	N/A	y	W3_Q1_75_3
	Work support - I am unable to take sufficient breaks	0=never, 1=seldom, 2=sometimes, 3=often, 4=always	N	N/A	N	N/A	y	W3_Q1_75_4
	Work support -I am pressured to work long hours	0=never, 1=seldom, 2=sometimes, 3=often, 4=always	N	N/A	N	N/A	y	W3_Q1_75_5
	Work support - I can rely on line manager to help me out with a work problem	0=never, 1=seldom, 2=sometimes, 3=often, 4=always	N	N/A	N	N/A	y	W3_Q1_75_6
	My working time can be flexible	0=never, 1=seldom, 2=sometimes, 3=often, 4=always	N	N/A	N	N/A	y	W3_Q1_76_1
	I am supported through emotionally demanding work	0=never, 1=seldom, 2=sometimes, 3=often, 4=always	N	N/A	N	N/A	y	W3_Q1_76_2
	My colleagues are willing to listen to my work-related problems	0=never, 1=seldom, 2=sometimes, 3=often, 4=always	N	N/A	N	N/A	y	W3_Q1_76_3
	I have been able to access staff counselling services, should I need them	0=never, 1=seldom, 2=sometimes, 3=often, 4=always	N	N/A	N	N/A	y	W3_Q1_76_4
Caring for children and education
	NO caring responsibilities for school-age children	0=no, 1=yes	N	N/A	N	N/A	y	W3_Q1_77_1
	Caring responsibilities for nursery-age children?	0=no, 1=yes	N	N/A	N	N/A	y	W3_Q1_77_2
	Caring responsibilities for primary school-age children?	0=no, 1=yes	N	N/A	N	N/A	y	W3_Q1_77_3
	Caring responsibilities for secondary school-age children?	0=no, 1=yes	N	N/A	N	N/A	y	W3_Q1_77_4
	Caring responsibilities: rather not say	0=no, 1=yes	N	N/A	N	N/A	y	W3_Q1_77_5
	Child school hub placment: Yes	0=no, 1=yes	N	N/A	N	N/A	y	W3_Q1_78_1
	Child school hub placment: No, not eligible	0=no, 1=yes	N	N/A	N	N/A	y	W3_Q1_78_2
	Child school hub placment: No, hub full	0=no, 1=yes	N	N/A	N	N/A	y	W3_Q1_78_3
	Who was responsible for healing children with education?	0=mainly me, 1=shared responsibility with someone else, 2=mainly someone else, 3=other	N	N/A	N	N/A	y	W3_Q1_78_4
	Who was responsible for helping the child(ren) with their education during lockdown	1=mainly me, 2=shared responsibility with an other person, 3=mainly someone else, 4=other	N	N/A	N	N/A	y	W3_Q1_79
	Who was responsible for helping the child(ren) with their education during lockdown (other)	Text	N	N/A	N	N/A	y	W3_Q1_79_4_TEXT

## Sheet: Bereavement
Topic	Item	Response options	Baseline	3-months	3-month variable name	12-months	Notes
Relationship to person/people who died	Husband, wife or partner	1=yes, 0=no	N	Y	Q3_3_1	N
	A paretn or guardian	1=yes, 0=no	N	Y	Q3_3_2	N
	Brother or sister	1=yes, 0=no	N	Y	Q3_3_3	N
	Son or daughter	1=yes, 0=no	N	Y	Q3_3_4	N
	Other family member	1=yes, 0=no	N	Y	Q3_3_5	N
	Friend	1=yes, 0=no	N	Y	Q3_3_6	N
	Colleague	1=yes, 0=no	N	Y	Q3_3_7	N
	Neighbour	1=yes, 0=no	N	Y	Q3_3_8	N
	Other	1=yes, 0=no	N	Y	Q3_3_9	N
Was COVID-19 a suspected or confirmed cause of death for the person (or any of the people) who died? Please tick all that apply.	Yes	1=yes, 0=option not selected	N	Y	Q3_4_1	N
	No	1=yes, 0=option not selected	N	Y	Q3_4_2	N
	Don't know	1=yes, 0=option not selected	N	Y	Q3_4_3	N
When your loved one died did you experience any of the following situations? (Please tick all that apply):	Limited contact with your loved one in last days of life	1=yes, 0=option not selected	N	Y	Q3_5_1limitcont	N
	Unable to say goodbye properly	1=yes, 0=option not selected	N	Y	Q3_5_2propergb	N
	Restricted funeral arrangements	1=yes, 0=option not selected	N	Y	Q3_5_3resfuneral	N
	Social isolation following your bereavement due to social distancing restrictions during Covid- 19	1=yes, 0=option not selected	N	Y	Q3_5_4isolation	N
If you would like to write about these or any other experiences, please use the text box below.	For example, you may like to tell us about how your bereavement affected you and how you think support could have been improved.	Text	N	Y	Q3_6	N

[truncated: 5 more sheets: Use of NHS services, Vaccination, Testing and isolating, Neighbourhoods, Administrative data]
